# Supplementary material for: When self-harm is about preventing harm: emergency management of obsessive–compulsive disorder and associated self-harm
Source: BJPsych Bull. 2021 Apr;45(2):109–14. doi: 10.1192/bjb.2020.70 (PMC8111969; doi:10.1192/bjb.2020.70)
Supplement: Supplementary file 1 [file S2056469420000704sup001.zip]

Archive with 5 entries (5 files):
- S2056469420000704sup001.pdf
- S2056469420000704sup002.pdf
- S2056469420000704sup003.pdf
- S2056469420000704sup004.pdf
- S2056469420000704sup005.pdf
